# Supplementary material for: Reference Intervals for Hemoglobin and Hematocrit Adjusted for Altitude, Sex, and Age: A Big Data-Based Study in the Colombian Population
Source: Med Sci (Basel). 2026 Mar 14;14(1):136. doi: 10.3390/medsci14010136 (PMC13027793; doi:10.3390/medsci14010136)
Supplement: Supplementary file 1 [file medsci-14-00136-s001.zip]

Archive with 4 entries (4 files):
- S1. Data Preprocessing Hb Subsets.pdf
- S2. Data Preprocessing Hct Subsets.pdf
- S3. ANOVA Results Hb.pdf
- S4. ANOVA Results Hct.pdf
